# Supplementary material for: Homicide by men diagnosed with schizophrenia: national case–control study
Source: BJPsych Open. 2020 Nov 16;6(6):e143. doi: 10.1192/bjo.2020.129 (PMC7745241; doi:10.1192/bjo.2020.129)
Supplement: Supplementary file 1 [file S2056472420001295sup001.zip]

Archive with 5 entries (5 files):
- Appleby_coi_disclosure.pdf
- Baird_coi_disclosure.pdf
- Hunt_coi_disclosure.pdf
- Shaw_coi_disclosure.pdf
- Webb_coi_disclosure.pdf
